# Supplementary material for: Patterns of Segmental Strain of the Left Ventricle in Extremely Premature Infants
Source: Pediatr Rep. 2025 Dec 1;17(6):126. doi: 10.3390/pediatric17060126 (PMC12736103; doi:10.3390/pediatric17060126)
Supplement: Supplementary file 1 [file pediatrrep-17-00126-s001.zip]

Archive with 1 entries (1 files):
- pediatrrep-3938451-supplementary.pdf
